# Supplementary material for: Germanium Complexes with ONO Tridentate Ligands: O-H Bond Activation Control According to DFT Calculations
Source: Int J Mol Sci. 2023 Jun 16;24(12):10218. doi: 10.3390/ijms241210218 (PMC10299505; doi:10.3390/ijms241210218)
Supplement: Supplementary file 1 [file ijms-24-10218-s001.zip]

Archive with 1 entries (1 files):
- ijms-2418355-supplementary.pdf
